# Supplementary material for: Chloroplot: An Online Program for the Versatile Plotting of Organelle Genomes
Source: Front Genet. 2020 Sep 25;11:576124. doi: 10.3389/fgene.2020.576124 (PMC7545089; doi:10.3389/fgene.2020.576124)
Supplement: Supplementary file 2 [file Data_Sheet_2.xlsx]

## Sheet: Chloroplast Genomes
NCBI Acc. Nr.	Species
NC_007407	Acorus calamus
NC_033412	Aletris fauriei
NC_005086	Amborella trichopoda
NC_004543	Anthoceros formosae
KX284716	Apophlaea sinclairii
KX284717	Asparagopsis taxiformis
NC_034777	Asparagus officinalis
KU569488	Averrhoa carambola
KP714733	Bangia fuscopurpurea
KU726550	Bienertia sinuspersici
KY709208	Boldia erythrosiphon
NC_026036	Bowenia serrulata
NC_009599	Buxus microphylla
NC_035269	Caloglossa beccarii
KP006497	Campanula takesimana
NC_010323	Carica papaya
KP462882	Carludovica palmata
EF614270	Ceratophyllum demersum
NC_026037	Ceratozamia hildae
KY436366	Champereia manillana
DQ229107	Chara vulgaris
EF380352	Chloranthus spicatus
NC_008822	Chlorokybus atmophyticus
MF101451	Chondria sp.
NC_020795	Chondrus crispus
NC_026522	Choreocolax polysiphoniae
KY430692	Citrullus lanatus
KY085909	Coffea arabica
MH064505	Cololejeunea lanciloba
KJ569775	Cyanidiaceae sp.
MG601103	Cyanophora biloba
NC_038215	Cyanophora sudae
MH341576	Cycas szechuanensis
KX904872	Davidia involucrata
NC_040923	Dendrolycopodium obscurum
NC_035298	Digenea simplex
LC049070	Dioon spinulosum
NC_035257	Dipterocladia arabiensis
DQ887676	Drimys granadensis
NC_039590	Dumortiera hirsuta
NC_027514	Encephalartos lehmannii
GU191334	Equisetum arvense
KX284721	Erythrotrichia carnea
NC_022395	Eucalyptus nitens
KU204775	Eucommia ulmoides
KP189362	Euonymus japonicus
MG922861	Gelidium galapagense
HM125537	Geranium palmatum
AB684440	Ginkgo biloba
MF167425	Glaucocystis incrassata
MF167426	Gloeochaete wittrockiana
NC_021648	Glycine dolichocarpa
KU949004	Glycosmis mauritiana
HQ325745	Gossypium tomentosum
KT266788	Gracilaria chilensis
NC_033877	Gracilaria firma
MH396013	Gracilaria vermiculophylla
KP330491	Gracilariopsis lemaneiformis
KT312930	Hanguana malayana
MF101434	Herposiphonia versicolor
NC_006861	Huperzia lucidula
KY085918	Hydrastis canadensis
KX426470	Ilex delavayi
NC_034699	Illicium henryi
NC_040925	Isoetes piedmontana
MH064509	Jubula hutchinsiae
MF101449	Kuetzingia canaliculata
NC_031178	Kumanoa americana
NC_028023	Larrea tridentata
KY085912	Laurus nobilis
MH577299	Leiosporoceros dussii
KT692940	Leitneria floridana
NC_027513	Lepidozamia peroffskyana
NC_042174	Lewinskya incana
NC_040994	Lycopodium clavatum
NC_027511	Macrozamia mountperriensis
NC_023235	Magnolia dealbata
NC_035671	Malus trilobata
JF343520	Mankyua chejuensis
MG762001	Marchantia polymorpha
MH396016	Melanthalia intermedia
NC_002186	Mesostigma viride
MN577566	Microcycas calocoma
KT595228	Musa balbisiana
NC_026979	Nyholmiella obtusifolia
AJ627251	Nymphaea alba
NC_013707	Olea europaea
NC_024157	Osmundastrum cinnamomeum
NC_026076	Paeonia obovata
KX284726	Palmaria palmata
KF431956	Panax ginseng
NC_023356	Petrosavia stellaris
KY126308	Physcomitrella patens
NC_027941	Piper kadsura
NC_008335	Platanus occidentalis
MF101409	Platysiphonia delicata
NC_035272	Polysiphonia brodiei
NC_035274	Polysiphonia elongata
NC_035282	Polysiphonia scopulorum
MH064507	Porella perrottetiana
NC_035573	Porphyra umbilicalis
NC_031175	Porphyridium sordidum
NC_020364	Pseudophoenix vinifera
NC_003386	Psilotum nudum
HM222519	Ptilidium pulcherrimum
NC_021189	Pyropia haitanensis
KJ776831	Pyropia perforata
JX970937	Quercus rubra
JF937588	Ricinus communis
NC_031169	Schizymenia dubyi
MK156800	Selaginella lyallii
KY887587	Solanum lycopersicum
NC_015891	Spirodela polyrhiza
NC_026041	Stangeria eriopus
MF101420	Symphyocladia dendroidea
NC_028738	Takakia lepidozioides
KJ817846	Tetraphis pellucida
KY293680	Tillandsia usneoides
KR534612	Trillium decumbens
KC608753	Trochodendron aralioides
JQ757046	Vaccinium macrocarpon
NC_040175	Vaginularia trichoidea
NC_032296	Viburnum utile
NC_007957	Vitis vinifera
KT347148	Welwitschia mirabilis
JX416857	Zamia furfuracea

## Sheet: Mitochondrial Genomes
NCBI Acc. Nr.	Species
AP009202	Abalistes stellaris
NC_011016	Acanella eburnea
NC_006972	Candida orthopsilosis
NC_024624	Capsicum annuum
NC_045185	Ceratocystis albifundus
NC_023509	Chthonerpeton indistinctum
KT894204	Corchorus capsularis
NC_040010	Eucalyptus grandis
NC_027976	Ginkgo biloba
NC_011137	Homo sapiens neanderthalensis
NC_035730	Hypogymnia vittata
NC_028057	Lucilia caesar
NC_023099	Macropicola ocydromi
NC_012651	Megaceros aenigmaticus
NC_045397	Morchella importuna
NC_039559	Nilssonia nigricans
JF810595	Nitella hyalina
GQ376531	Phaeoceros laevis
NC_020148	Phlebia radiata
NC_046778	Pohlia nutans
NC_044103	Puccinia triticina
NC_044703	Rhinebothrium reydai
NC_012683	Rhinoceros sondaicus
NC_043906	Riccia fluitans
NC_023788	Sagittarius serpentarius
NC_029130	Welwitschia mirabilis
